# Supplementary material for: Evaluation of dental students’ awareness about intraoral scanners
Source: PLoS One. 2025 Oct 30;20(10):e0335940. doi: 10.1371/journal.pone.0335940 (PMC12574895; doi:10.1371/journal.pone.0335940)
Supplement: S1 Table — (XLSX) [file pone.0335940.s004.xlsx]

## Sheet: Pilot
DÖNEM	2.SORU	3.SORU	4.SORU	5.SORU	6.SORU	7.SORU	8.SORU	9.SORU	10.SORU	11.SORU	12. SORU	13.SORU	14.SORU	15.SORU	16.SORU	17.SORU	18.SORU	19.SORU	20.SORU	21.SORU	22.SORU	23.SORU	24.SORU	25.SORU	2.SORU2	3.SORU2	4.SORU2	5.SORU2	6.SORU2	7.SORU2	8.SORU2	9.SORU2	10.SORU2	11.SORU2	12. SORU2	13.SORU2	14.SORU2	15.SORU2	16.SORU2	17.SORU2	18.SORU2	19.SORU2	20.SORU2	21.SORU2	22.SORU2	23.SORU2	24.SORU2	25.SORU2
3	1	1	0	1	0	1	1	1	0	1	1	0	1	1	1	1	1	1	1	1	1	0	1	1	1	1	0	1	0	1	1	1	0	1	1	0	1	1	1	1	1	1	1	1	1	0	1	1
3	1	1	0	1	0	1	1	1	0	1	1	0	0	1	0	1	1	1	1	1	1	0	1	1	1	1	0	1	0	1	1	1	0	1	1	0	0	1	0	1	1	0	1	1	1	0	1	1
3	0	0	0	1	0	0	1	1	0	1	0	1	0	1	0	0	1	1	0	0	0	0	0	0	1	0	0	1	1	1	1	1	0	1	0	1	0	1	0	0	1	1	0	0	0	0	0	0
3	1	0	0	1	0	1	1	1	0	1	1	0	0	1	0	1	0	1	1	1	1	1	1	1	1	0	0	1	0	1	1	1	0	1	1	0	0	1	0	1	0	1	1	1	1	1	1	1
3	1	0	0	1	1	1	1	1	0	1	1	0	1	1	0	1	0	1	1	1	1	0	1	0	1	0	0	1	1	1	1	1	0	1	1	0	1	1	0	1	0	1	1	1	1	0	1	0
3	1	1	0	1	0	1	1	1	0	1	0	0	0	1	1	0	1	0	1	1	1	1	1	1	1	1	0	1	0	1	1	1	0	1	0	0	0	1	1	0	1	0	1	1	1	1	1	1
3	1	1	0	1	1	1	1	1	0	0	1	0	0	1	0	1	0	1	1	1	1	0	1	0	1	1	0	1	1	1	1	1	0	0	1	0	0	1	0	1	0	1	1	1	1	0	1	0
3	1	1	0	0	0	1	1	1	1	1	1	0	0	1	0	1	1	1	1	1	0	1	1	1	1	1	0	0	0	1	1	1	1	1	1	0	0	1	0	1	1	1	1	1	0	1	1	1
3	1	0	0	1	0	1	1	1	0	1	1	0	0	1	0	0	1	1	1	1	0	0	1	0	1	0	0	1	0	1	1	1	0	1	1	0	0	1	1	0	0	1	0	0	0	0	1	0
3	1	1	0	1	0	1	1	1	0	1	1	0	0	0	0	1	1	1	1	1	1	1	1	1	1	1	0	1	0	1	1	1	0	1	1	1	0	0	0	1	1	1	1	1	1	1	1	1
4	1	1	1	0	0	1	1	1	1	1	1	0	0	1	0	1	0	1	1	1	1	0	1	1	1	1	1	0	1	1	1	1	1	1	1	0	0	1	0	0	0	0	1	1	1	1	1	1
4	1	1	0	1	0	1	1	1	0	1	0	0	0	1	0	1	1	1	1	1	1	0	1	1	1	1	0	1	0	1	1	1	0	1	0	0	0	1	0	1	1	1	1	1	1	0	1	1
4	1	1	0	1	0	1	1	1	0	1	1	0	0	1	0	0	1	1	0	0	1	0	0	0	1	1	0	1	0	1	1	1	0	1	1	0	0	1	1	0	1	1	0	0	1	0	0	0
4	0	0	0	1	1	0	1	1	0	0	0	1	0	1	1	0	0	1	1	1	0	0	1	1	1	0	0	1	1	1	1	1	0	0	0	1	0	1	1	0	0	1	1	1	0	0	1	1
4	1	0	0	0	1	1	1	1	1	1	1	0	0	0	0	1	1	1	1	1	0	1	1	0	1	0	0	0	1	1	1	1	1	1	1	0	0	0	0	1	1	1	1	1	1	1	1	1
4	1	1	0	1	0	1	1	1	0	1	1	0	1	1	1	1	1	0	1	1	0	1	0	0	1	1	0	1	0	1	1	1	0	1	1	0	1	1	1	1	1	0	1	1	0	1	0	0
4	1	0	0	1	0	1	1	1	0	1	0	0	0	1	0	0	0	1	0	0	0	0	1	1	1	0	0	1	0	1	1	1	0	1	0	0	0	1	0	0	0	1	0	0	0	0	1	1
4	1	1	0	1	0	1	1	1	0	1	1	0	0	1	1	1	1	1	1	1	1	1	1	1	1	1	0	1	0	1	1	1	0	1	1	0	0	1	1	1	1	1	1	1	1	1	1	1
4	1	1	0	1	1	1	1	1	0	1	1	0	1	1	0	0	0	1	1	1	1	1	1	0	1	1	0	1	1	1	1	1	0	1	1	0	1	1	0	0	0	1	1	0	1	1	1	0
4	1	1	0	1	0	1	1	1	0	1	1	0	0	1	0	1	1	1	1	1	0	0	1	0	1	1	0	1	0	1	1	1	0	1	1	0	0	1	0	1	1	1	0	1	1	0	1	0
5	1	0	0	1	0	1	1	1	0	1	1	1	0	1	0	0	1	1	1	1	1	1	1	0	1	0	0	1	0	1	1	1	0	1	1	1	0	1	0	0	0	1	1	1	1	1	0	1
5	1	1	0	1	0	1	1	1	0	1	1	0	0	1	0	1	1	1	1	1	1	1	1	0	1	1	0	1	0	1	1	1	0	1	1	0	0	1	0	1	1	1	1	1	1	1	1	0
5	1	0	0	0	0	1	1	1	0	1	1	0	0	1	0	0	1	1	1	1	1	1	1	1	1	0	0	0	0	1	1	1	0	1	1	0	0	1	0	0	1	1	1	1	1	1	1	1
5	1	1	0	1	1	1	1	1	1	1	0	0	0	1	0	1	0	0	0	0	0	0	1	0	1	1	0	1	1	1	1	1	1	1	0	0	0	1	0	1	0	0	0	0	0	0	1	0
5	1	1	1	1	0	1	1	1	0	1	1	0	1	0	1	0	1	1	1	1	1	0	0	1	1	1	1	1	0	1	1	1	0	1	1	0	1	0	1	0	1	1	1	1	1	1	1	1
5	1	1	0	1	1	1	1	0	0	1	0	0	0	1	0	0	1	1	1	1	0	0	1	0	1	1	0	1	1	1	1	0	0	1	0	0	0	1	0	0	1	1	1	1	0	0	1	0
5	1	1	0	0	0	1	1	1	1	1	1	0	0	1	1	1	0	0	1	1	1	1	1	1	1	1	0	0	1	1	1	1	1	1	1	0	0	1	1	1	0	0	1	1	1	1	1	1
5	1	1	0	1	0	1	1	1	0	0	1	0	0	1	0	1	0	1	1	1	0	0	1	1	1	1	0	1	0	1	1	1	0	0	0	0	0	1	0	0	0	1	1	1	0	0	1	1
5	1	0	0	1	1	1	1	1	0	1	1	0	0	0	0	1	1	1	1	1	0	1	1	0	1	0	0	1	1	1	1	1	0	1	1	0	0	0	0	1	1	1	1	1	0	1	1	0
5	1	1	0	1	1	1	1	1	0	1	1	0	0	1	0	1	1	1	1	1	1	0	1	1	1	1	0	1	1	1	1	1	0	1	1	0	0	1	0	1	1	1	1	1	1	0	1	1

## Sheet: DÖNEM 3
2.SORU	3.SORU	4.SORU	5.SORU	6.SORU	7.SORU	8.SORU	9.SORU	10.SORU	11.SORU	12. SORU	13.SORU	14.SORU	15.SORU	16.SORU	17.SORU	18.SORU	19.SORU	20.SORU	21.SORU	22.SORU	23.SORU	24.SORU	25.SORU
1	1	1	1	1	1	1	1	1	1	1	1	1	1	1	1	1	1	1	1	1	1	1	1
1	1	1	1	1	1	1	1	1	1	1	1	1	1	1	1	1	1	1	1	1	1	1	1		ilk 7 soru: 1 evet, 2 hayır
1	1	1	1	1	1	1	1	1	1	1	1	1	1	1	1	1	1	1	1	1	1	1	1		8. soru: 1 tarayıcı, 2 geleneksel				NOT: Anketteki 10 ve 11.soru 3 şıklı olduğu ve katılımcılar birden fazla şıkkı işaretlediği için, her biri farklı soru gibi excel girişi yapılmıştır.
1	1	2	1	1	1	1	1	1	1	1	1	1	1	1	1	1	1	1	1	1	1	1	1		9. soru: 1 evet, 2 hayır				Not: Anketteki 12 ve 13. soru 5 şıklı olduğu ve katılımcılar birden fazla şıkkı işaretlediği için her bir şık ayrı bir soru gibi excel formatına aktarılmıştır.
1	1	2	1	1	1	1	1	1	1	1	1	1	1	1	1	1	1	1	1	1	1	1	1		10. soru: 1 ucuz, 0 hayır
1	1	2	1	1	1	1	1	1	1	1	1	1	1	1	1	1	1	1	1	1	1	1	1		11. soru: 1 konfor, 0 hayır
1	1	2	1	1	1	1	1	1	1	1	1	1	1	1	1	1	1	1	1	1	1	1	1		12.soru: 1 hızlı, 0 hayır
1	1	2	1	1	1	1	1	1	1	1	1	1	1	1	1	1	1	1	1	1	1	1	1		13.soru: 1 ses, 0 hayır
1	1	2	1	1	1	1	1	1	1	1	1	1	1	1	1	1	1	1	1	1	1	1	1		14.soru: 1 MR, 0 hayır
1	1	2	1	1	1	1	1	1	1	1	1	1	1	1	1	1	1	1	1	1	1	1	1		15.soru: 1 optik, 0 hayır
1	1	2	1	1	1	1	1	1	1	1	0	1	1	1	1	1	1	1	1	1	1	1	1		16.soru: 1 TME, 0 hayır
1	1	2	1	1	1	1	1	1	1	1	0	1	1	1	1	1	1	1	1	1	1	1	1		17. soru: 1 cl2, 0 hayır
1	1	2	1	1	1	1	1	1	1	1	0	1	1	1	1	1	1	1	1	1	1	1	1		18.soru: 1 implant, 0 hayır
1	1	2	1	1	1	1	1	1	1	1	0	1	1	1	1	1	1	1	1	1	1	1	1		19.soru: 1 protez, 0 hayır
1	1	2	1	1	1	1	1	1	1	1	0	1	1	1	1	1	1	1	1	1	1	1	1		20.soru: 1 şeffaf plak, 0 hayır
1	1	2	1	1	1	1	1	0	1	1	0	1	1	1	1	1	1	1	1	1	1	1	1		21.soru: 1 model, 0 hayır
1	1	2	1	1	1	1	1	0	1	1	0	1	1	1	1	1	1	1	1	1	1	1	1		22. soru: 1 max. Geniş, 0 hayır
1	1	2	1	1	1	1	1	0	1	1	0	1	1	1	1	1	1	1	1	1	1	1	1		23. soru: 1 indirekt, 0 hayır
1	1	2	1	1	1	1	1	0	1	1	0	1	1	1	1	1	1	1	1	1	1	1	1		24.soru: 1 şeffaf plak, 0 hayır
1	1	2	1	1	1	1	1	0	1	1	0	1	1	1	1	1	1	1	1	1	1	1	1		25. soru: 1 miyofonksiyonel, 0 hayır
1	1	2	1	1	1	1	1	0	1	1	0	0	1	1	1	1	1	1	1	1	1	1	1
1	1	2	1	1	1	1	1	0	1	1	0	0	1	0	1	1	1	1	1	1	1	1	1
1	1	2	1	2	1	1	1	0	1	1	0	0	1	0	1	1	1	1	1	1	1	1	1
1	1	2	1	2	1	1	1	0	1	1	0	0	1	0	1	1	1	1	1	1	1	1	1
1	1	2	1	2	1	1	1	0	1	1	0	0	1	0	1	1	1	1	1	1	1	1	1
1	1	2	1	2	1	1	1	0	1	1	0	0	1	0	1	1	1	1	1	1	1	1	1
1	1	2	1	2	1	1	1	0	1	1	0	0	1	0	1	1	1	1	1	1	1	1	1
1	1	2	1	2	1	1	1	0	1	1	0	0	1	0	1	1	1	1	1	1	1	1	1
1	1	2	1	2	1	1	1	0	1	1	0	0	1	0	1	1	1	1	1	1	1	1	1
1	1	2	1	2	1	1	1	0	1	1	0	0	1	0	1	1	1	1	1	1	1	1	1
1	1	2	1	2	1	1	1	0	1	1	0	0	1	0	1	1	1	1	1	1	1	1	1
1	1	2	1	2	1	1	1	0	1	1	0	0	1	0	1	1	1	1	1	1	1	1	1
1	1	2	1	2	1	1	1	0	1	1	0	0	1	0	1	1	1	1	1	1	1	1	1
1	1	2	1	2	1	1	1	0	1	1	0	0	1	0	1	1	1	1	1	1	1	1	1
1	1	2	1	2	1	1	1	0	1	1	0	0	1	0	1	1	1	1	1	1	1	1	1
1	1	2	1	2	1	1	1	0	1	1	0	0	1	0	1	1	1	1	1	1	1	1	1
1	1	2	1	2	1	1	1	0	1	1	0	0	1	0	1	1	1	1	1	1	1	1	1
1	1	2	1	2	1	1	1	0	1	1	0	0	1	0	1	1	1	1	1	1	1	1	1
1	1	2	1	2	1	1	1	0	1	1	0	0	1	0	1	1	1	1	1	1	1	1	1
1	1	2	1	2	1	1	1	0	1	1	0	0	1	0	1	1	1	1	1	1	1	1	1
1	1	2	1	2	1	1	1	0	1	1	0	0	1	0	1	1	1	1	1	1	1	1	1
1	1	2	1	2	1	1	1	0	1	1	0	0	1	0	1	1	1	1	1	1	1	1	1
1	1	2	1	2	1	1	1	0	1	1	0	0	1	0	1	1	1	1	1	1	0	1	1
1	1	2	1	2	1	1	1	0	1	1	0	0	1	0	1	1	1	1	1	1	0	1	1
1	1	2	1	2	1	1	1	0	1	1	0	0	1	0	1	1	1	1	1	1	0	1	1
1	1	2	1	2	1	1	1	0	1	1	0	0	1	0	1	1	1	1	1	1	0	1	1
1	1	2	1	2	1	1	1	0	1	1	0	0	1	0	1	1	1	1	1	1	0	1	1
1	1	2	1	2	1	1	1	0	1	1	0	0	1	0	1	1	1	1	1	1	0	1	1
1	1	2	1	2	1	1	1	0	1	1	0	0	1	0	1	1	1	1	1	1	0	1	1
1	1	2	1	2	1	1	1	0	1	1	0	0	1	0	1	1	1	1	1	1	0	1	1
1	1	2	1	2	1	1	1	0	1	1	0	0	1	0	1	1	1	1	1	1	0	1	1
1	1	2	1	2	1	1	1	0	1	1	0	0	1	0	1	1	1	1	1	1	0	1	0
1	1	2	1	2	1	1	1	0	1	1	0	0	1	0	1	1	1	1	1	1	0	1	0
1	1	2	1	2	1	1	1	0	1	1	0	0	1	0	1	1	1	1	1	1	0	1	0
1	1	2	1	2	1	1	1	0	1	1	0	0	1	0	1	1	1	1	1	1	0	1	0
1	1	2	1	2	1	1	1	0	1	1	0	0	1	0	1	1	1	1	1	1	0	1	0
1	1	2	1	2	1	1	1	0	1	1	0	0	1	0	1	1	1	1	1	1	0	1	0
1	2	2	1	2	1	1	1	0	1	1	0	0	1	0	1	1	1	1	1	1	0	1	0
1	2	2	1	2	1	1	1	0	1	1	0	0	1	0	1	1	1	1	1	1	0	1	0
1	2	2	1	2	1	1	1	0	1	1	0	0	1	0	1	1	1	1	1	1	0	1	0
1	2	2	1	2	1	1	1	0	1	1	0	0	1	0	1	1	1	1	1	1	0	1	0
1	2	2	1	2	1	1	1	0	1	1	0	0	1	0	1	1	1	1	1	1	0	1	0
1	2	2	1	2	1	1	1	0	1	1	0	0	1	0	1	1	1	1	1	1	0	1	0
1	2	2	1	2	1	1	1	0	1	1	0	0	1	0	1	1	1	1	1	1	0	1	0
1	2	2	1	2	1	1	1	0	1	1	0	0	1	0	1	1	1	1	1	1	0	1	0
1	2	2	1	2	1	1	1	0	1	1	0	0	1	0	1	1	1	1	1	1	0	1	0
1	2	2	1	2	1	1	1	0	1	1	0	0	1	0	1	1	1	1	1	1	0	1	0
1	2	2	1	2	1	1	1	0	1	1	0	0	1	0	1	1	1	1	1	0	0	1	0
1	2	2	1	2	1	1	1	0	1	1	0	0	1	0	0	1	1	1	1	0	0	1	0
1	2	2	1	2	1	1	1	0	1	1	0	0	1	0	0	1	1	1	1	0	0	1	0
1	2	2	1	2	1	1	1	0	1	1	0	0	1	0	0	0	1	1	1	0	0	1	0
1	2	2	1	2	1	1	1	0	1	1	0	0	1	0	0	0	1	1	1	0	0	1	0
1	2	2	1	2	1	1	1	0	1	1	0	0	1	0	0	0	1	1	1	0	0	1	0
1	2	2	1	2	1	1	1	0	1	1	0	0	1	0	0	0	1	1	1	0	0	1	0
1	2	2	1	2	1	1	1	0	1	1	0	0	1	0	0	0	1	1	1	0	0	1	0
1	2	2	1	2	1	1	1	0	1	1	0	0	1	0	0	0	1	1	1	0	0	1	0
1	2	2	1	2	1	1	1	0	1	1	0	0	1	0	0	0	1	1	1	0	0	1	0
1	2	2	1	2	1	1	1	0	1	1	0	0	0	0	0	0	1	1	1	0	0	1	0
1	2	2	1	2	1	1	1	0	1	0	0	0	0	0	0	0	1	1	1	0	0	1	0
1	2	2	1	2	1	1	1	0	1	0	0	0	0	0	0	0	1	1	1	0	0	1	0
1	2	2	1	2	1	1	1	0	1	0	0	0	0	0	0	0	1	1	1	0	0	1	0
1	2	2	1	2	1	1	1	0	1	0	0	0	0	0	0	0	1	1	1	0	0	1	0
1	2	2	1	2	1	1	1	0	1	0	0	0	0	0	0	0	1	1	1	0	0	1	0
1	2	2	1	2	1	1	1	0	0	0	0	0	0	0	0	0	0	1	1	0	0	1	0
1	2	2	1	2	1	1	1	0	0	0	0	0	0	0	0	0	0	0	1	0	0	1	0
1	2	2	1	2	1	1	1	0	0	0	0	0	0	0	0	0	0	0	1	0	0	0	0
1	2	2	1	2	1	1	1	0	0	0	0	0	0	0	0	0	0	0	0	0	0	0	0
1	2	2	1	2	1	1	1	0	0	0	0	0	0	0	0	0	0	0	0	0	0	0	0
1	2	2	1	2	1	1	1	0	0	0	0	0	0	0	0	0	0	0	0	0	0	0	0
2	2	2	2	2	1	1	1	0	0	0	0	0	0	0	0	0	0	0	0	0	0	0	0
2	2	2	2	2	1	1	1	0	0	0	0	0	0	0	0	0	0	0	0	0	0	0	0
2	2	2	2	2	2	1	1	0	0	0	0	0	0	0	0	0	0	0	0	0	0	0	0
2	2	2	2	2	2	1	2	0	0	0	0	0	0	0	0	0	0	0	0	0	0	0	0
2	2	2	2	2	2	1	2	0	0	0	0	0	0	0	0	0	0	0	0	0	0	0	0

## Sheet: DÖNEM 4
2.SORU	3.SORU	4.SORU	5.SORU	6.SORU	7.SORU	8.SORU	9.SORU	10.SORU	11.SORU	12. SORU	13.SORU	14.SORU	15.SORU	16.SORU	17.SORU	18.SORU	19.SORU	20.SORU	21.SORU	22.SORU	23.SORU	24.SORU	25.SORU
1	1	1	1	1	1	1	1	1	1	1	1	1	1	1	1	1	1	1	1	1	1	1	1
1	1	1	1	1	1	1	1	1	1	1	1	1	1	1	1	1	1	1	1	1	1	1	1
1	1	1	1	1	1	1	1	1	1	1	1	1	1	1	1	1	1	1	1	1	1	1	1
1	1	1	1	1	1	1	1	1	1	1	1	1	1	1	1	1	1	1	1	1	1	1	1						ilk 7 soru: 1 evet, 2 hayır
1	1	1	1	1	1	1	1	1	1	1	1	1	1	1	1	1	1	1	1	1	1	1	1						8. soru: 1 tarayıcı, 2 geleneksel				NOT: Anketteki 10 ve 11.soru 3 şıklı olduğu ve katılımcılar birden fazla şıkkı işaretlediği için, her biri farklı soru gibi excel girişi yapılmıştır.
1	1	1	1	1	1	1	1	1	1	1	1	1	1	1	1	1	1	1	1	1	1	1	1						9. soru: 1 evet, 2 hayır				Not: Anketteki 12 ve 13. soru 5 şıklı olduğu ve katılımcılar birden fazla şıkkı işaretlediği için her bir şık ayrı bir soru gibi excel formatına aktarılmıştır.
1	1	1	1	1	1	1	1	1	1	1	1	1	1	1	1	1	1	1	1	1	1	1	1						10. soru: 1 ucuz, 0 hayır
1	1	1	1	1	1	1	1	1	1	1	1	1	1	1	1	1	1	1	1	1	1	1	1						11. soru: 1 konfor, 0 hayır
1	1	1	1	1	1	1	1	1	1	1	1	1	1	1	1	1	1	1	1	1	1	1	1						12.soru: 1 hızlı, 0 hayır
1	1	2	1	1	1	1	1	1	1	1	1	1	1	1	1	1	1	1	1	1	1	1	1						13.soru: 1 ses, 0 hayır
1	1	2	1	1	1	1	1	1	1	1	0	1	1	1	1	1	1	1	1	1	1	1	1						14.soru: 1 MR, 0 hayır
1	1	2	1	1	1	1	1	1	1	1	0	1	1	1	1	1	1	1	1	1	1	1	1						15.soru: 1 optik, 0 hayır
1	1	2	1	1	1	1	1	1	1	1	0	1	1	1	1	1	1	1	1	1	1	1	1						16.soru: 1 TME, 0 hayır
1	1	2	1	1	1	1	1	1	1	1	0	1	1	1	1	1	1	1	1	1	1	1	1						17. soru: 1 cl2, 0 hayır
1	1	2	1	1	1	1	1	1	1	1	0	1	1	1	1	1	1	1	1	1	1	1	1						18.soru: 1 implant, 0 hayır
1	1	2	1	1	1	1	1	1	1	1	0	1	1	1	1	1	1	1	1	1	1	1	1						19.soru: 1 protez, 0 hayır
1	1	2	1	1	1	1	1	1	1	1	0	1	1	1	1	1	1	1	1	1	1	1	1						20.soru: 1 şeffaf plak, 0 hayır
1	1	2	1	1	1	1	1	0	1	1	0	1	1	1	1	1	1	1	1	1	1	1	1						21.soru: 1 model, 0 hayır
1	1	2	1	1	1	1	1	0	1	1	0	1	1	1	1	1	1	1	1	1	1	1	1						22. soru: 1 max. Geniş, 0 hayır
1	1	2	1	1	1	1	1	0	1	1	0	1	1	1	1	1	1	1	1	1	1	1	1						23. soru: 1 indirekt, 0 hayır
1	1	2	1	1	1	1	1	0	1	1	0	0	1	1	1	1	1	1	1	1	1	1	1						24.soru: 1 şeffaf plak, 0 hayır
1	1	2	1	1	1	1	1	0	1	1	0	0	1	1	1	1	1	1	1	1	1	1	1						25. soru: 1 miyofonksiyonel, 0 hayır
1	1	2	1	1	1	1	1	0	1	1	0	0	1	1	1	1	1	1	1	1	1	1	1
1	1	2	1	1	1	1	1	0	1	1	0	0	1	1	1	1	1	1	1	1	1	1	1
1	1	2	1	1	1	1	1	0	1	1	0	0	1	1	1	1	1	1	1	1	1	1	1
1	1	2	1	1	1	1	1	0	1	1	0	0	1	0	1	1	1	1	1	1	1	1	1
1	1	2	1	1	1	1	1	0	1	1	0	0	1	0	1	1	1	1	1	1	1	1	1
1	1	2	1	1	1	1	1	0	1	1	0	0	1	0	1	1	1	1	1	1	1	1	1
1	1	2	1	2	1	1	1	0	1	1	0	0	1	0	1	1	1	1	1	1	1	1	1
1	1	2	1	2	1	1	1	0	1	1	0	0	1	0	1	1	1	1	1	1	1	1	1
1	1	2	1	2	1	1	1	0	1	1	0	0	1	0	1	1	1	1	1	1	1	1	1
1	1	2	1	2	1	1	1	0	1	1	0	0	1	0	1	1	1	1	1	1	1	1	1
1	1	2	1	2	1	1	1	0	1	1	0	0	1	0	1	1	1	1	1	1	1	1	1
1	1	2	1	2	1	1	1	0	1	1	0	0	1	0	1	1	1	1	1	1	1	1	1
1	1	2	1	2	1	1	1	0	1	1	0	0	1	0	1	1	1	1	1	1	1	1	1
1	1	2	1	2	1	1	1	0	1	1	0	0	1	0	1	1	1	1	1	1	1	1	1
1	1	2	1	2	1	1	1	0	1	1	0	0	1	0	1	1	1	1	1	1	0	1	1
1	1	2	1	2	1	1	1	0	1	1	0	0	1	0	1	1	1	1	1	1	0	1	1
1	1	2	1	2	1	1	1	0	1	1	0	0	1	0	1	1	1	1	1	1	0	1	1
1	1	2	1	2	1	1	1	0	1	1	0	0	1	0	1	1	1	1	1	1	0	1	1
1	1	2	1	2	1	1	1	0	1	1	0	0	1	0	1	1	1	1	1	0	0	1	0
1	1	2	1	2	1	1	1	0	1	1	0	0	1	0	1	1	1	1	1	0	0	1	0
1	1	2	1	2	1	1	1	0	1	1	0	0	1	0	1	1	1	1	1	0	0	1	0
1	1	2	1	2	1	1	1	0	1	1	0	0	1	0	1	1	1	1	1	0	0	1	0
1	1	2	1	2	1	1	1	0	1	1	0	0	1	0	1	1	1	1	1	0	0	1	0
1	1	2	1	2	1	1	1	0	1	1	0	0	1	0	1	1	1	1	1	0	0	1	0
1	1	2	1	2	1	1	1	0	1	1	0	0	1	0	0	1	1	1	1	0	0	1	0
1	1	2	1	2	1	1	1	0	1	1	0	0	1	0	0	1	1	1	1	0	0	1	0
1	1	2	1	2	1	1	1	0	1	1	0	0	1	0	0	1	1	1	1	0	0	1	0
1	1	2	1	2	1	1	1	0	1	1	0	0	1	0	0	1	1	1	1	0	0	1	0
1	1	2	1	2	1	1	1	0	1	1	0	0	1	0	0	1	1	1	1	0	0	1	0
1	1	2	1	2	1	1	1	0	1	1	0	0	1	0	0	1	1	1	1	0	0	1	0
1	1	2	1	2	1	1	1	0	1	1	0	0	1	0	0	1	1	1	1	0	0	1	0
1	1	2	1	2	1	1	1	0	1	1	0	0	1	0	0	1	1	1	1	0	0	1	0
1	1	2	1	2	1	1	1	0	1	1	0	0	1	0	0	0	1	1	1	0	0	1	0
1	1	2	1	2	1	1	1	0	1	1	0	0	1	0	0	0	1	1	1	0	0	1	0
1	1	2	1	2	1	1	1	0	1	1	0	0	1	0	0	0	1	1	1	0	0	1	0
1	1	2	1	2	1	1	1	0	1	1	0	0	1	0	0	0	1	1	1	0	0	1	0
1	1	2	1	2	1	1	1	0	1	1	0	0	1	0	0	0	1	1	1	0	0	1	0
1	1	2	1	2	1	1	1	0	1	1	0	0	1	0	0	0	1	1	1	0	0	1	0
1	1	2	1	2	1	1	1	0	1	1	0	0	1	0	0	0	1	1	1	0	0	1	0
1	1	2	1	2	1	1	1	0	1	1	0	0	1	0	0	0	1	1	1	0	0	1	0
1	1	2	1	2	1	1	1	0	1	1	0	0	1	0	0	0	1	1	1	0	0	1	0
1	1	2	1	2	1	1	1	0	1	1	0	0	1	0	0	0	1	1	1	0	0	1	0
1	1	2	1	2	1	1	1	0	1	1	0	0	1	0	0	0	1	1	1	0	0	1	0
1	2	2	1	2	1	1	1	0	1	1	0	0	1	0	0	0	1	1	1	0	0	1	0
1	2	2	1	2	1	1	1	0	1	1	0	0	1	0	0	0	1	1	1	0	0	1	0
1	2	2	1	2	1	1	1	0	1	1	0	0	1	0	0	0	1	1	1	0	0	1	0
1	2	2	1	2	1	1	1	0	1	1	0	0	1	0	0	0	1	1	1	0	0	1	0
1	2	2	1	2	1	1	1	0	1	1	0	0	1	0	0	0	1	1	1	0	0	1	0
1	2	2	1	2	1	1	1	0	1	1	0	0	1	0	0	0	1	1	1	0	0	0	0
1	2	2	1	2	1	1	1	0	1	1	0	0	1	0	0	0	1	0	1	0	0	0	0
1	2	2	1	2	1	1	1	0	1	0	0	0	1	0	0	0	1	0	1	0	0	0	0
1	2	2	1	2	1	1	1	0	1	0	0	0	1	0	0	0	1	0	1	0	0	0	0
1	2	2	1	2	1	1	1	0	1	0	0	0	1	0	0	0	1	0	1	0	0	0	0
1	2	2	1	2	1	1	1	0	1	0	0	0	0	0	0	0	1	0	0	0	0	0	0
1	2	2	1	2	1	1	1	0	1	0	0	0	0	0	0	0	1	0	0	0	0	0	0
1	2	2	1	2	1	1	1	0	1	0	0	0	0	0	0	0	0	0	0	0	0	0	0
1	2	2	1	2	1	1	1	0	1	0	0	0	0	0	0	0	0	0	0	0	0	0	0
1	2	2	1	2	1	1	1	0	1	0	0	0	0	0	0	0	0	0	0	0	0	0	0
1	2	2	1	2	1	1	1	0	0	0	0	0	0	0	0	0	0	0	0	0	0	0	0
1	2	2	2	2	1	1	1	0	0	0	0	0	0	0	0	0	0	0	0	0	0	0	0
1	2	2	2	2	1	1	1	0	0	0	0	0	0	0	0	0	0	0	0	0	0	0	0
1	2	2	2	2	1	1	1	0	0	0	0	0	0	0	0	0	0	0	0	0	0	0	0
2	2	2	2	2	2	1	2	0	0	0	0	0	0	0	0	0	0	0	0	0	0	0	0
2	2	2	2	2	2	1	2	0	0	0	0	0	0	0	0	0	0	0	0	0	0	0	0
2	2	2	2	2	2	1	2	0	0	0	0	0	0	0	0	0	0	0	0	0	0	0	0
2	2	2	2	2	2	1	2	0	0	0	0	0	0	0	0	0	0	0	0	0	0	0	0

## Sheet: DÖNEM 5
2.SORU	3.SORU	4.SORU	5.SORU	6.SORU	7.SORU	8.SORU	9.SORU	10.SORU	11.SORU	12. SORU	13.SORU	14.SORU	15.SORU	16.SORU	17.SORU	18.SORU	19.SORU	20.SORU	21.SORU	22.SORU	23.SORU	24.SORU	25.SORU
1	1	1	1	1	1	1	1	1	1	1	1	1	1	1	1	1	1	1	1	1	1	1	1
1	1	1	1	1	1	1	1	1	1	1	1	1	1	1	1	1	1	1	1	1	1	1	1
1	1	1	1	1	1	1	1	1	1	1	1	1	1	1	1	1	1	1	1	1	1	1	1				ilk 7 soru: 1 evet, 2 hayır
1	1	1	1	1	1	1	1	1	1	1	1	1	1	1	1	1	1	1	1	1	1	1	1				8. soru: 1 tarayıcı, 2 geleneksel				NOT: Anketteki 10 ve 11.soru 3 şıklı olduğu ve katılımcılar birden fazla şıkkı işaretlediği için, her biri farklı soru gibi excel girişi yapılmıştır.
1	1	1	1	1	1	1	1	1	1	1	1	1	1	1	1	1	1	1	1	1	1	1	1				9. soru: 1 evet, 2 hayır				Not: Anketteki 12 ve 13. soru 5 şıklı olduğu ve katılımcılar birden fazla şıkkı işaretlediği için her bir şık ayrı bir soru gibi excel formatına aktarılmıştır.
1	1	1	1	1	1	1	1	1	1	1	1	1	1	1	1	1	1	1	1	1	1	1	1				10. soru: 1 ucuz, 0 hayır
1	1	1	1	1	1	1	1	1	1	1	1	1	1	1	1	1	1	1	1	1	1	1	1				11. soru: 1 konfor, 0 hayır
1	1	1	1	1	1	1	1	1	1	1	1	1	1	1	1	1	1	1	1	1	1	1	1				12.soru: 1 hızlı, 0 hayır
1	1	1	1	1	1	1	1	1	1	1	1	1	1	1	1	1	1	1	1	1	1	1	1				13.soru: 1 ses, 0 hayır
1	1	1	1	1	1	1	1	1	1	1	1	1	1	1	1	1	1	1	1	1	1	1	1				14.soru: 1 MR, 0 hayır
1	1	1	1	1	1	1	1	1	1	1	1	1	1	1	1	1	1	1	1	1	1	1	1				15.soru: 1 optik, 0 hayır
1	1	1	1	1	1	1	1	1	1	1	1	1	1	1	1	1	1	1	1	1	1	1	1				16.soru: 1 TME, 0 hayır
1	1	1	1	1	1	1	1	1	1	1	0	1	1	1	1	1	1	1	1	1	1	1	1				17. soru: 1 cl2, 0 hayır
1	1	1	1	1	1	1	1	1	1	1	0	1	1	1	1	1	1	1	1	1	1	1	1				18.soru: 1 implant, 0 hayır
1	1	1	1	1	1	1	1	1	1	1	0	1	1	1	1	1	1	1	1	1	1	1	1				19.soru: 1 protez, 0 hayır
1	1	1	1	1	1	1	1	1	1	1	0	1	1	1	1	1	1	1	1	1	1	1	1				20.soru: 1 şeffaf plak, 0 hayır
1	1	2	1	1	1	1	1	1	1	1	0	1	1	1	1	1	1	1	1	1	1	1	1				21.soru: 1 model, 0 hayır
1	1	2	1	1	1	1	1	1	1	1	0	0	1	1	1	1	1	1	1	1	1	1	1				22. soru: 1 max. Geniş, 0 hayır
1	1	2	1	1	1	1	1	1	1	1	0	0	1	1	1	1	1	1	1	1	1	1	1				23. soru: 1 indirekt, 0 hayır
1	1	2	1	1	1	1	1	1	1	1	0	0	1	1	1	1	1	1	1	1	1	1	1				24.soru: 1 şeffaf plak, 0 hayır
1	1	2	1	1	1	1	1	1	1	1	0	0	1	1	1	1	1	1	1	1	1	1	1				25. soru: 1 miyofonksiyonel, 0 hayır
1	1	2	1	1	1	1	1	1	1	1	0	0	1	1	1	1	1	1	1	1	1	1	1
1	1	2	1	1	1	1	1	0	1	1	0	0	1	1	1	1	1	1	1	1	1	1	1
1	1	2	1	1	1	1	1	0	1	1	0	0	1	1	1	1	1	1	1	1	1	1	1
1	1	2	1	2	1	1	1	0	1	1	0	0	1	1	1	1	1	1	1	1	1	1	1
1	1	2	1	2	1	1	1	0	1	1	0	0	1	0	1	1	1	1	1	1	1	1	1
1	1	2	1	2	1	1	1	0	1	1	0	0	1	0	1	1	1	1	1	1	1	1	1
1	1	2	1	2	1	1	1	0	1	1	0	0	1	0	1	1	1	1	1	1	1	1	1
1	1	2	1	2	1	1	1	0	1	1	0	0	1	0	1	1	1	1	1	1	1	1	1
1	1	2	1	2	1	1	1	0	1	1	0	0	1	0	1	1	1	1	1	1	1	1	1
1	1	2	1	2	1	1	1	0	1	1	0	0	1	0	1	1	1	1	1	1	1	1	1
1	1	2	1	2	1	1	1	0	1	1	0	0	1	0	1	1	1	1	1	1	1	1	1
1	1	2	1	2	1	1	1	0	1	1	0	0	1	0	1	1	1	1	1	1	1	1	1
1	1	2	1	2	1	1	1	0	1	1	0	0	1	0	1	1	1	1	1	1	1	1	1
1	1	2	1	2	1	1	1	0	1	1	0	0	1	0	1	1	1	1	1	1	1	1	1
1	1	2	1	2	1	1	1	0	1	1	0	0	1	0	1	1	1	1	1	1	1	1	1
1	1	2	1	2	1	1	1	0	1	1	0	0	1	0	1	1	1	1	1	1	1	1	1
1	1	2	1	2	1	1	1	0	1	1	0	0	1	0	1	1	1	1	1	1	1	1	1
1	1	2	1	2	1	1	1	0	1	1	0	0	1	0	1	1	1	1	1	1	1	1	1
1	1	2	1	2	1	1	1	0	1	1	0	0	1	0	1	1	1	1	1	1	1	1	1
1	1	2	1	2	1	1	1	0	1	1	0	0	1	0	1	1	1	1	1	1	1	1	1
1	1	2	1	2	1	1	1	0	1	1	0	0	1	0	1	1	1	1	1	1	1	1	1
1	1	2	1	2	1	1	1	0	1	1	0	0	1	0	1	1	1	1	1	1	1	1	1
1	1	2	1	2	1	1	1	0	1	1	0	0	1	0	1	1	1	1	1	1	1	1	1
1	1	2	1	2	1	1	1	0	1	1	0	0	1	0	1	1	1	1	1	1	1	1	1
1	1	2	1	2	1	1	1	0	1	1	0	0	1	0	1	1	1	1	1	1	1	1	0
1	1	2	1	2	1	1	1	0	1	1	0	0	1	0	1	1	1	1	1	1	1	1	0
1	1	2	1	2	1	1	1	0	1	1	0	0	1	0	1	1	1	1	1	1	1	1	0
1	1	2	1	2	1	1	1	0	1	1	0	0	1	0	1	1	1	1	1	0	1	1	0
1	1	2	1	2	1	1	1	0	1	1	0	0	1	0	1	1	1	1	1	0	1	1	0
1	1	2	1	2	1	1	1	0	1	1	0	0	1	0	1	1	1	1	1	0	1	1	0
1	1	2	1	2	1	1	1	0	1	1	0	0	1	0	1	1	1	1	1	0	1	1	0
1	1	2	1	2	1	1	1	0	1	1	0	0	1	0	1	1	1	1	1	0	1	1	0
1	1	2	1	2	1	1	1	0	1	1	0	0	1	0	1	1	1	1	1	0	1	1	0
1	1	2	1	2	1	1	1	0	1	1	0	0	1	0	1	1	1	1	1	0	1	1	0
1	1	2	1	2	1	1	1	0	1	1	0	0	1	0	1	1	1	1	1	0	1	1	0
1	1	2	1	2	1	1	1	0	1	1	0	0	1	0	1	1	1	1	1	0	1	1	0
1	1	2	1	2	1	1	1	0	1	1	0	0	1	0	0	1	1	1	1	0	1	1	0
1	1	2	1	2	1	1	1	0	1	1	0	0	1	0	0	1	1	1	1	0	1	1	0
1	1	2	1	2	1	1	1	0	1	1	0	0	1	0	0	1	1	1	1	0	1	1	0
1	1	2	1	2	1	1	1	0	1	1	0	0	1	0	0	1	1	1	1	0	1	1	0
1	1	2	1	2	1	1	1	0	1	1	0	0	1	0	0	1	1	1	1	0	0	1	0
1	1	2	1	2	1	1	1	0	1	1	0	0	1	0	0	1	1	1	1	0	0	1	0
1	1	2	1	2	1	1	1	0	1	1	0	0	1	0	0	1	1	1	1	0	0	1	0
1	1	2	1	2	1	1	1	0	1	1	0	0	1	0	0	1	1	1	1	0	0	1	0
1	1	2	1	2	1	1	1	0	1	1	0	0	1	0	0	0	1	1	1	0	0	1	0
1	1	2	1	2	1	1	1	0	1	1	0	0	1	0	0	0	1	1	1	0	0	1	0
1	1	2	1	2	1	1	1	0	1	1	0	0	1	0	0	0	1	1	1	0	0	1	0
1	2	2	1	2	1	1	1	0	1	0	0	0	1	0	0	0	1	1	1	0	0	1	0
1	2	2	1	2	1	1	1	0	1	0	0	0	1	0	0	0	1	1	1	0	0	1	0
1	2	2	1	2	1	1	1	0	1	0	0	0	1	0	0	0	1	1	1	0	0	1	0
1	2	2	1	2	1	1	1	0	1	0	0	0	1	0	0	0	1	1	1	0	0	1	0
1	2	2	1	2	1	1	1	0	1	0	0	0	1	0	0	0	1	1	1	0	0	1	0
1	2	2	1	2	1	1	1	0	1	0	0	0	1	0	0	0	1	1	1	0	0	1	0
1	2	2	1	2	1	1	1	0	1	0	0	0	1	0	0	0	1	1	1	0	0	1	0
1	2	2	1	2	1	1	1	0	1	0	0	0	1	0	0	0	1	1	1	0	0	1	0
1	2	2	1	2	1	1	1	0	1	0	0	0	1	0	0	0	1	1	0	0	0	1	0
1	2	2	1	2	1	1	1	0	1	0	0	0	1	0	0	0	1	1	0	0	0	1	0
1	2	2	1	2	1	1	1	0	1	0	0	0	0	0	0	0	1	1	0	0	0	1	0
1	2	2	1	2	1	1	1	0	0	0	0	0	0	0	0	0	1	1	0	0	0	1	0
1	2	2	1	2	1	1	1	0	0	0	0	0	0	0	0	0	1	0	0	0	0	1	0
1	2	2	1	2	1	1	1	0	0	0	0	0	0	0	0	0	0	0	0	0	0	1	0
1	2	2	1	2	1	1	1	0	0	0	0	0	0	0	0	0	0	0	0	0	0	1	0
1	2	2	1	2	1	1	1	0	0	0	0	0	0	0	0	0	0	0	0	0	0	1	0
1	2	2	1	2	1	1	1	0	0	0	0	0	0	0	0	0	0	0	0	0	0	1	0
1	2	2	1	2	1	1	1	0	0	0	0	0	0	0	0	0	0	0	0	0	0	1	0
1	2	2	1	2	1	1	1	0	0	0	0	0	0	0	0	0	0	0	0	0	0	1	0
1	2	2	1	2	1	1	1	0	0	0	0	0	0	0	0	0	0	0	0	0	0	0	0
1	2	2	2	2	1	1	1	0	0	0	0	0	0	0	0	0	0	0	0	0	0	0	0
1	2	2	2	2	1	1	1	0	0	0	0	0	0	0	0	0	0	0	0	0	0	0	0
1	2	2	2	2	1	1	1	0	0	0	0	0	0	0	0	0	0	0	0	0	0	0	0
1	2	2	2	2	1	2	2	0	0	0	0	0	0	0	0	0	0	0	0	0	0	0	0
1	2	2	2	2	1	2	2	0	0	0	0	0	0	0	0	0	0	0	0	0	0	0	0
1	2	2	2	2	1	2	2	0	0	0	0	0	0	0	0	0	0	0	0	0	0	0	0
1	2	2	2	2	2	2	2	0	0	0	0	0	0	0	0	0	0	0	0	0	0	0	0
1	2	2	2	2	2	2	2	0	0	0	0	0	0	0	0	0	0	0	0	0	0	0	0

## Sheet: Post-hoc
	DÖNEM 3					DÖNEM 4					DÖNEM 5
	SEÇ1	SEÇ2	SEÇ3	SEÇ4	SEÇ5	SEÇ1	SEÇ2	SEÇ3	SEÇ4	SEÇ5	SEÇ1	SEÇ2	SEÇ3	SEÇ4	SEÇ5
SORU2	0.9468	0.0532				0.9545	0.0455				1	0
SORU3	0.6064	0.3936				0.7386	0.2614				0.7083	0.2917
SORU4	0.0319	0.9681				0.1023	0.8977				0.1667	0.8333
SORU5	0.9468	0.0532				0.9205	0.0795				0.9167	0.0833
SORU6	0.234	0.766				0.3295	0.6705				0.25	0.75
SORU7	0.9681	0.0319				0.9545	0.0455				0.9792	0.0208
SORU8	1	0				1	0				0.9479	0.0521
SORU9	0.9787	0.0213				0.9545	0.0455				0.9479	0.0521
SORU10	0.1596	0.8723	0.8191			0.1932	0.9091	0.8182			0.2292	0.8229	0.7083
SORU11	0.1064	0.2128	0.8191			0.1136	0.2273	0.8523			0.125	0.1771	0.8125	0.8438	0.8333
SORU12	0.2234	0.7128	0.7447	0.883	0.8936	0.2841	0.5227	0.6136	0.875	0.8068	0.2604	0.5938	0.6771	0.9063	0.4688
SORU13	0.9149	0.7128	0.4468	0.9043	0.5426	0.8523	0.4545	0.4091	0.7955	0.4545	0.7917	0.5	0.6354
	SEÇ1: Evet
	SEÇ2:Hayır
	SEÇ3,4,5: Diğer soru seçenekleri

## Sheet: Toplu 
DÖNEM	2.SORU	3.SORU	4.SORU	5.SORU	6.SORU	7.SORU	8.SORU	9.SORU	10.SORU	11.SORU	12. SORU	13.SORU	14.SORU	15.SORU	16.SORU	17.SORU	18.SORU	19.SORU	20.SORU	21.SORU	22.SORU	23.SORU	24.SORU	25.SORU
3	1	1	1	1	1	1	1	1	1	1	1	1	1	1	1	1	1	1	1	1	1	1	1	1
3	1	1	1	1	1	1	1	1	1	1	1	1	1	1	1	1	1	1	1	1	1	1	1	1
3	1	1	1	1	1	1	1	1	1	1	1	1	1	1	1	1	1	1	1	1	1	1	1	1
3	1	1	2	1	1	1	1	1	1	1	1	1	1	1	1	1	1	1	1	1	1	1	1	1
3	1	1	2	1	1	1	1	1	1	1	1	1	1	1	1	1	1	1	1	1	1	1	1	1
3	1	1	2	1	1	1	1	1	1	1	1	1	1	1	1	1	1	1	1	1	1	1	1	1
3	1	1	2	1	1	1	1	1	1	1	1	1	1	1	1	1	1	1	1	1	1	1	1	1
3	1	1	2	1	1	1	1	1	1	1	1	1	1	1	1	1	1	1	1	1	1	1	1	1
3	1	1	2	1	1	1	1	1	1	1	1	1	1	1	1	1	1	1	1	1	1	1	1	1
3	1	1	2	1	1	1	1	1	1	1	1	1	1	1	1	1	1	1	1	1	1	1	1	1
3	1	1	2	1	1	1	1	1	1	1	1	0	1	1	1	1	1	1	1	1	1	1	1	1
3	1	1	2	1	1	1	1	1	1	1	1	0	1	1	1	1	1	1	1	1	1	1	1	1
3	1	1	2	1	1	1	1	1	1	1	1	0	1	1	1	1	1	1	1	1	1	1	1	1
3	1	1	2	1	1	1	1	1	1	1	1	0	1	1	1	1	1	1	1	1	1	1	1	1
3	1	1	2	1	1	1	1	1	1	1	1	0	1	1	1	1	1	1	1	1	1	1	1	1
3	1	1	2	1	1	1	1	1	0	1	1	0	1	1	1	1	1	1	1	1	1	1	1	1
3	1	1	2	1	1	1	1	1	0	1	1	0	1	1	1	1	1	1	1	1	1	1	1	1
3	1	1	2	1	1	1	1	1	0	1	1	0	1	1	1	1	1	1	1	1	1	1	1	1
3	1	1	2	1	1	1	1	1	0	1	1	0	1	1	1	1	1	1	1	1	1	1	1	1
3	1	1	2	1	1	1	1	1	0	1	1	0	1	1	1	1	1	1	1	1	1	1	1	1
3	1	1	2	1	1	1	1	1	0	1	1	0	0	1	1	1	1	1	1	1	1	1	1	1
3	1	1	2	1	1	1	1	1	0	1	1	0	0	1	0	1	1	1	1	1	1	1	1	1
3	1	1	2	1	2	1	1	1	0	1	1	0	0	1	0	1	1	1	1	1	1	1	1	1
3	1	1	2	1	2	1	1	1	0	1	1	0	0	1	0	1	1	1	1	1	1	1	1	1
3	1	1	2	1	2	1	1	1	0	1	1	0	0	1	0	1	1	1	1	1	1	1	1	1
3	1	1	2	1	2	1	1	1	0	1	1	0	0	1	0	1	1	1	1	1	1	1	1	1
3	1	1	2	1	2	1	1	1	0	1	1	0	0	1	0	1	1	1	1	1	1	1	1	1
3	1	1	2	1	2	1	1	1	0	1	1	0	0	1	0	1	1	1	1	1	1	1	1	1
3	1	1	2	1	2	1	1	1	0	1	1	0	0	1	0	1	1	1	1	1	1	1	1	1
3	1	1	2	1	2	1	1	1	0	1	1	0	0	1	0	1	1	1	1	1	1	1	1	1
3	1	1	2	1	2	1	1	1	0	1	1	0	0	1	0	1	1	1	1	1	1	1	1	1
3	1	1	2	1	2	1	1	1	0	1	1	0	0	1	0	1	1	1	1	1	1	1	1	1
3	1	1	2	1	2	1	1	1	0	1	1	0	0	1	0	1	1	1	1	1	1	1	1	1
3	1	1	2	1	2	1	1	1	0	1	1	0	0	1	0	1	1	1	1	1	1	1	1	1
3	1	1	2	1	2	1	1	1	0	1	1	0	0	1	0	1	1	1	1	1	1	1	1	1
3	1	1	2	1	2	1	1	1	0	1	1	0	0	1	0	1	1	1	1	1	1	1	1	1
3	1	1	2	1	2	1	1	1	0	1	1	0	0	1	0	1	1	1	1	1	1	1	1	1
3	1	1	2	1	2	1	1	1	0	1	1	0	0	1	0	1	1	1	1	1	1	1	1	1
3	1	1	2	1	2	1	1	1	0	1	1	0	0	1	0	1	1	1	1	1	1	1	1	1
3	1	1	2	1	2	1	1	1	0	1	1	0	0	1	0	1	1	1	1	1	1	1	1	1
3	1	1	2	1	2	1	1	1	0	1	1	0	0	1	0	1	1	1	1	1	1	1	1	1
3	1	1	2	1	2	1	1	1	0	1	1	0	0	1	0	1	1	1	1	1	1	1	1	1
3	1	1	2	1	2	1	1	1	0	1	1	0	0	1	0	1	1	1	1	1	1	0	1	1
3	1	1	2	1	2	1	1	1	0	1	1	0	0	1	0	1	1	1	1	1	1	0	1	1
3	1	1	2	1	2	1	1	1	0	1	1	0	0	1	0	1	1	1	1	1	1	0	1	1
3	1	1	2	1	2	1	1	1	0	1	1	0	0	1	0	1	1	1	1	1	1	0	1	1
3	1	1	2	1	2	1	1	1	0	1	1	0	0	1	0	1	1	1	1	1	1	0	1	1
3	1	1	2	1	2	1	1	1	0	1	1	0	0	1	0	1	1	1	1	1	1	0	1	1
3	1	1	2	1	2	1	1	1	0	1	1	0	0	1	0	1	1	1	1	1	1	0	1	1
3	1	1	2	1	2	1	1	1	0	1	1	0	0	1	0	1	1	1	1	1	1	0	1	1
3	1	1	2	1	2	1	1	1	0	1	1	0	0	1	0	1	1	1	1	1	1	0	1	1
3	1	1	2	1	2	1	1	1	0	1	1	0	0	1	0	1	1	1	1	1	1	0	1	0
3	1	1	2	1	2	1	1	1	0	1	1	0	0	1	0	1	1	1	1	1	1	0	1	0
3	1	1	2	1	2	1	1	1	0	1	1	0	0	1	0	1	1	1	1	1	1	0	1	0
3	1	1	2	1	2	1	1	1	0	1	1	0	0	1	0	1	1	1	1	1	1	0	1	0
3	1	1	2	1	2	1	1	1	0	1	1	0	0	1	0	1	1	1	1	1	1	0	1	0
3	1	1	2	1	2	1	1	1	0	1	1	0	0	1	0	1	1	1	1	1	1	0	1	0
3	1	2	2	1	2	1	1	1	0	1	1	0	0	1	0	1	1	1	1	1	1	0	1	0
3	1	2	2	1	2	1	1	1	0	1	1	0	0	1	0	1	1	1	1	1	1	0	1	0
3	1	2	2	1	2	1	1	1	0	1	1	0	0	1	0	1	1	1	1	1	1	0	1	0
3	1	2	2	1	2	1	1	1	0	1	1	0	0	1	0	1	1	1	1	1	1	0	1	0
3	1	2	2	1	2	1	1	1	0	1	1	0	0	1	0	1	1	1	1	1	1	0	1	0
3	1	2	2	1	2	1	1	1	0	1	1	0	0	1	0	1	1	1	1	1	1	0	1	0
3	1	2	2	1	2	1	1	1	0	1	1	0	0	1	0	1	1	1	1	1	1	0	1	0
3	1	2	2	1	2	1	1	1	0	1	1	0	0	1	0	1	1	1	1	1	1	0	1	0
3	1	2	2	1	2	1	1	1	0	1	1	0	0	1	0	1	1	1	1	1	1	0	1	0
3	1	2	2	1	2	1	1	1	0	1	1	0	0	1	0	1	1	1	1	1	1	0	1	0
3	1	2	2	1	2	1	1	1	0	1	1	0	0	1	0	1	1	1	1	1	0	0	1	0
3	1	2	2	1	2	1	1	1	0	1	1	0	0	1	0	0	1	1	1	1	0	0	1	0
3	1	2	2	1	2	1	1	1	0	1	1	0	0	1	0	0	1	1	1	1	0	0	1	0
3	1	2	2	1	2	1	1	1	0	1	1	0	0	1	0	0	0	1	1	1	0	0	1	0
3	1	2	2	1	2	1	1	1	0	1	1	0	0	1	0	0	0	1	1	1	0	0	1	0
3	1	2	2	1	2	1	1	1	0	1	1	0	0	1	0	0	0	1	1	1	0	0	1	0
3	1	2	2	1	2	1	1	1	0	1	1	0	0	1	0	0	0	1	1	1	0	0	1	0
3	1	2	2	1	2	1	1	1	0	1	1	0	0	1	0	0	0	1	1	1	0	0	1	0
3	1	2	2	1	2	1	1	1	0	1	1	0	0	1	0	0	0	1	1	1	0	0	1	0
3	1	2	2	1	2	1	1	1	0	1	1	0	0	1	0	0	0	1	1	1	0	0	1	0
3	1	2	2	1	2	1	1	1	0	1	1	0	0	0	0	0	0	1	1	1	0	0	1	0
3	1	2	2	1	2	1	1	1	0	1	0	0	0	0	0	0	0	1	1	1	0	0	1	0
3	1	2	2	1	2	1	1	1	0	1	0	0	0	0	0	0	0	1	1	1	0	0	1	0
3	1	2	2	1	2	1	1	1	0	1	0	0	0	0	0	0	0	1	1	1	0	0	1	0
3	1	2	2	1	2	1	1	1	0	1	0	0	0	0	0	0	0	1	1	1	0	0	1	0
3	1	2	2	1	2	1	1	1	0	1	0	0	0	0	0	0	0	1	1	1	0	0	1	0
3	1	2	2	1	2	1	1	1	0	0	0	0	0	0	0	0	0	0	1	1	0	0	1	0
3	1	2	2	1	2	1	1	1	0	0	0	0	0	0	0	0	0	0	0	1	0	0	1	0
3	1	2	2	1	2	1	1	1	0	0	0	0	0	0	0	0	0	0	0	1	0	0	0	0
3	1	2	2	1	2	1	1	1	0	0	0	0	0	0	0	0	0	0	0	0	0	0	0	0
3	1	2	2	1	2	1	1	1	0	0	0	0	0	0	0	0	0	0	0	0	0	0	0	0
3	1	2	2	1	2	1	1	1	0	0	0	0	0	0	0	0	0	0	0	0	0	0	0	0
3	2	2	2	2	2	1	1	1	0	0	0	0	0	0	0	0	0	0	0	0	0	0	0	0
3	2	2	2	2	2	1	1	1	0	0	0	0	0	0	0	0	0	0	0	0	0	0	0	0
3	2	2	2	2	2	2	1	1	0	0	0	0	0	0	0	0	0	0	0	0	0	0	0	0
3	2	2	2	2	2	2	1	2	0	0	0	0	0	0	0	0	0	0	0	0	0	0	0	0
3	2	2	2	2	2	2	1	2	0	0	0	0	0	0	0	0	0	0	0	0	0	0	0	0
4	1	1	1	1	1	1	1	1	1	1	1	1	1	1	1	1	1	1	1	1	1	1	1	1
4	1	1	1	1	1	1	1	1	1	1	1	1	1	1	1	1	1	1	1	1	1	1	1	1
4	1	1	1	1	1	1	1	1	1	1	1	1	1	1	1	1	1	1	1	1	1	1	1	1
4	1	1	1	1	1	1	1	1	1	1	1	1	1	1	1	1	1	1	1	1	1	1	1	1
4	1	1	1	1	1	1	1	1	1	1	1	1	1	1	1	1	1	1	1	1	1	1	1	1
4	1	1	1	1	1	1	1	1	1	1	1	1	1	1	1	1	1	1	1	1	1	1	1	1
4	1	1	1	1	1	1	1	1	1	1	1	1	1	1	1	1	1	1	1	1	1	1	1	1
4	1	1	1	1	1	1	1	1	1	1	1	1	1	1	1	1	1	1	1	1	1	1	1	1
4	1	1	1	1	1	1	1	1	1	1	1	1	1	1	1	1	1	1	1	1	1	1	1	1
4	1	1	2	1	1	1	1	1	1	1	1	1	1	1	1	1	1	1	1	1	1	1	1	1
4	1	1	2	1	1	1	1	1	1	1	1	0	1	1	1	1	1	1	1	1	1	1	1	1
4	1	1	2	1	1	1	1	1	1	1	1	0	1	1	1	1	1	1	1	1	1	1	1	1
4	1	1	2	1	1	1	1	1	1	1	1	0	1	1	1	1	1	1	1	1	1	1	1	1
4	1	1	2	1	1	1	1	1	1	1	1	0	1	1	1	1	1	1	1	1	1	1	1	1
4	1	1	2	1	1	1	1	1	1	1	1	0	1	1	1	1	1	1	1	1	1	1	1	1
4	1	1	2	1	1	1	1	1	1	1	1	0	1	1	1	1	1	1	1	1	1	1	1	1
4	1	1	2	1	1	1	1	1	1	1	1	0	1	1	1	1	1	1	1	1	1	1	1	1
4	1	1	2	1	1	1	1	1	0	1	1	0	1	1	1	1	1	1	1	1	1	1	1	1
4	1	1	2	1	1	1	1	1	0	1	1	0	1	1	1	1	1	1	1	1	1	1	1	1
4	1	1	2	1	1	1	1	1	0	1	1	0	1	1	1	1	1	1	1	1	1	1	1	1
4	1	1	2	1	1	1	1	1	0	1	1	0	0	1	1	1	1	1	1	1	1	1	1	1
4	1	1	2	1	1	1	1	1	0	1	1	0	0	1	1	1	1	1	1	1	1	1	1	1
4	1	1	2	1	1	1	1	1	0	1	1	0	0	1	1	1	1	1	1	1	1	1	1	1
4	1	1	2	1	1	1	1	1	0	1	1	0	0	1	1	1	1	1	1	1	1	1	1	1
4	1	1	2	1	1	1	1	1	0	1	1	0	0	1	1	1	1	1	1	1	1	1	1	1
4	1	1	2	1	1	1	1	1	0	1	1	0	0	1	0	1	1	1	1	1	1	1	1	1
4	1	1	2	1	1	1	1	1	0	1	1	0	0	1	0	1	1	1	1	1	1	1	1	1
4	1	1	2	1	1	1	1	1	0	1	1	0	0	1	0	1	1	1	1	1	1	1	1	1
4	1	1	2	1	2	1	1	1	0	1	1	0	0	1	0	1	1	1	1	1	1	1	1	1
4	1	1	2	1	2	1	1	1	0	1	1	0	0	1	0	1	1	1	1	1	1	1	1	1
4	1	1	2	1	2	1	1	1	0	1	1	0	0	1	0	1	1	1	1	1	1	1	1	1
4	1	1	2	1	2	1	1	1	0	1	1	0	0	1	0	1	1	1	1	1	1	1	1	1
4	1	1	2	1	2	1	1	1	0	1	1	0	0	1	0	1	1	1	1	1	1	1	1	1
4	1	1	2	1	2	1	1	1	0	1	1	0	0	1	0	1	1	1	1	1	1	1	1	1
4	1	1	2	1	2	1	1	1	0	1	1	0	0	1	0	1	1	1	1	1	1	1	1	1
4	1	1	2	1	2	1	1	1	0	1	1	0	0	1	0	1	1	1	1	1	1	1	1	1
4	1	1	2	1	2	1	1	1	0	1	1	0	0	1	0	1	1	1	1	1	1	0	1	1
4	1	1	2	1	2	1	1	1	0	1	1	0	0	1	0	1	1	1	1	1	1	0	1	1
4	1	1	2	1	2	1	1	1	0	1	1	0	0	1	0	1	1	1	1	1	1	0	1	1
4	1	1	2	1	2	1	1	1	0	1	1	0	0	1	0	1	1	1	1	1	1	0	1	1
4	1	1	2	1	2	1	1	1	0	1	1	0	0	1	0	1	1	1	1	1	0	0	1	0
4	1	1	2	1	2	1	1	1	0	1	1	0	0	1	0	1	1	1	1	1	0	0	1	0
4	1	1	2	1	2	1	1	1	0	1	1	0	0	1	0	1	1	1	1	1	0	0	1	0
4	1	1	2	1	2	1	1	1	0	1	1	0	0	1	0	1	1	1	1	1	0	0	1	0
4	1	1	2	1	2	1	1	1	0	1	1	0	0	1	0	1	1	1	1	1	0	0	1	0
4	1	1	2	1	2	1	1	1	0	1	1	0	0	1	0	1	1	1	1	1	0	0	1	0
4	1	1	2	1	2	1	1	1	0	1	1	0	0	1	0	0	1	1	1	1	0	0	1	0
4	1	1	2	1	2	1	1	1	0	1	1	0	0	1	0	0	1	1	1	1	0	0	1	0
4	1	1	2	1	2	1	1	1	0	1	1	0	0	1	0	0	1	1	1	1	0	0	1	0
4	1	1	2	1	2	1	1	1	0	1	1	0	0	1	0	0	1	1	1	1	0	0	1	0
4	1	1	2	1	2	1	1	1	0	1	1	0	0	1	0	0	1	1	1	1	0	0	1	0
4	1	1	2	1	2	1	1	1	0	1	1	0	0	1	0	0	1	1	1	1	0	0	1	0
4	1	1	2	1	2	1	1	1	0	1	1	0	0	1	0	0	1	1	1	1	0	0	1	0
4	1	1	2	1	2	1	1	1	0	1	1	0	0	1	0	0	1	1	1	1	0	0	1	0
4	1	1	2	1	2	1	1	1	0	1	1	0	0	1	0	0	0	1	1	1	0	0	1	0
4	1	1	2	1	2	1	1	1	0	1	1	0	0	1	0	0	0	1	1	1	0	0	1	0
4	1	1	2	1	2	1	1	1	0	1	1	0	0	1	0	0	0	1	1	1	0	0	1	0
4	1	1	2	1	2	1	1	1	0	1	1	0	0	1	0	0	0	1	1	1	0	0	1	0
4	1	1	2	1	2	1	1	1	0	1	1	0	0	1	0	0	0	1	1	1	0	0	1	0
4	1	1	2	1	2	1	1	1	0	1	1	0	0	1	0	0	0	1	1	1	0	0	1	0
4	1	1	2	1	2	1	1	1	0	1	1	0	0	1	0	0	0	1	1	1	0	0	1	0
4	1	1	2	1	2	1	1	1	0	1	1	0	0	1	0	0	0	1	1	1	0	0	1	0
4	1	1	2	1	2	1	1	1	0	1	1	0	0	1	0	0	0	1	1	1	0	0	1	0
4	1	1	2	1	2	1	1	1	0	1	1	0	0	1	0	0	0	1	1	1	0	0	1	0
4	1	1	2	1	2	1	1	1	0	1	1	0	0	1	0	0	0	1	1	1	0	0	1	0
4	1	2	2	1	2	1	1	1	0	1	1	0	0	1	0	0	0	1	1	1	0	0	1	0
4	1	2	2	1	2	1	1	1	0	1	1	0	0	1	0	0	0	1	1	1	0	0	1	0
4	1	2	2	1	2	1	1	1	0	1	1	0	0	1	0	0	0	1	1	1	0	0	1	0
4	1	2	2	1	2	1	1	1	0	1	1	0	0	1	0	0	0	1	1	1	0	0	1	0
4	1	2	2	1	2	1	1	1	0	1	1	0	0	1	0	0	0	1	1	1	0	0	1	0
4	1	2	2	1	2	1	1	1	0	1	1	0	0	1	0	0	0	1	1	1	0	0	0	0
4	1	2	2	1	2	1	1	1	0	1	1	0	0	1	0	0	0	1	0	1	0	0	0	0
4	1	2	2	1	2	1	1	1	0	1	0	0	0	1	0	0	0	1	0	1	0	0	0	0
4	1	2	2	1	2	1	1	1	0	1	0	0	0	1	0	0	0	1	0	1	0	0	0	0
4	1	2	2	1	2	1	1	1	0	1	0	0	0	1	0	0	0	1	0	1	0	0	0	0
4	1	2	2	1	2	1	1	1	0	1	0	0	0	0	0	0	0	1	0	0	0	0	0	0
4	1	2	2	1	2	1	1	1	0	1	0	0	0	0	0	0	0	1	0	0	0	0	0	0
4	1	2	2	1	2	1	1	1	0	1	0	0	0	0	0	0	0	0	0	0	0	0	0	0
4	1	2	2	1	2	1	1	1	0	1	0	0	0	0	0	0	0	0	0	0	0	0	0	0
4	1	2	2	1	2	1	1	1	0	1	0	0	0	0	0	0	0	0	0	0	0	0	0	0
4	1	2	2	1	2	1	1	1	0	0	0	0	0	0	0	0	0	0	0	0	0	0	0	0
4	1	2	2	2	2	1	1	1	0	0	0	0	0	0	0	0	0	0	0	0	0	0	0	0
4	1	2	2	2	2	1	1	1	0	0	0	0	0	0	0	0	0	0	0	0	0	0	0	0
4	1	2	2	2	2	1	1	1	0	0	0	0	0	0	0	0	0	0	0	0	0	0	0	0
4	2	2	2	2	2	2	1	2	0	0	0	0	0	0	0	0	0	0	0	0	0	0	0	0
4	2	2	2	2	2	2	1	2	0	0	0	0	0	0	0	0	0	0	0	0	0	0	0	0
4	2	2	2	2	2	2	1	2	0	0	0	0	0	0	0	0	0	0	0	0	0	0	0	0
4	2	2	2	2	2	2	1	2	0	0	0	0	0	0	0	0	0	0	0	0	0	0	0	0
5	1	1	1	1	1	1	1	1	1	1	1	1	1	1	1	1	1	1	1	1	1	1	1	1
5	1	1	1	1	1	1	1	1	1	1	1	1	1	1	1	1	1	1	1	1	1	1	1	1
5	1	1	1	1	1	1	1	1	1	1	1	1	1	1	1	1	1	1	1	1	1	1	1	1
5	1	1	1	1	1	1	1	1	1	1	1	1	1	1	1	1	1	1	1	1	1	1	1	1
5	1	1	1	1	1	1	1	1	1	1	1	1	1	1	1	1	1	1	1	1	1	1	1	1
5	1	1	1	1	1	1	1	1	1	1	1	1	1	1	1	1	1	1	1	1	1	1	1	1
5	1	1	1	1	1	1	1	1	1	1	1	1	1	1	1	1	1	1	1	1	1	1	1	1
5	1	1	1	1	1	1	1	1	1	1	1	1	1	1	1	1	1	1	1	1	1	1	1	1
5	1	1	1	1	1	1	1	1	1	1	1	1	1	1	1	1	1	1	1	1	1	1	1	1
5	1	1	1	1	1	1	1	1	1	1	1	1	1	1	1	1	1	1	1	1	1	1	1	1
5	1	1	1	1	1	1	1	1	1	1	1	1	1	1	1	1	1	1	1	1	1	1	1	1
5	1	1	1	1	1	1	1	1	1	1	1	1	1	1	1	1	1	1	1	1	1	1	1	1
5	1	1	1	1	1	1	1	1	1	1	1	0	1	1	1	1	1	1	1	1	1	1	1	1
5	1	1	1	1	1	1	1	1	1	1	1	0	1	1	1	1	1	1	1	1	1	1	1	1
5	1	1	1	1	1	1	1	1	1	1	1	0	1	1	1	1	1	1	1	1	1	1	1	1
5	1	1	1	1	1	1	1	1	1	1	1	0	1	1	1	1	1	1	1	1	1	1	1	1
5	1	1	2	1	1	1	1	1	1	1	1	0	1	1	1	1	1	1	1	1	1	1	1	1
5	1	1	2	1	1	1	1	1	1	1	1	0	0	1	1	1	1	1	1	1	1	1	1	1
5	1	1	2	1	1	1	1	1	1	1	1	0	0	1	1	1	1	1	1	1	1	1	1	1
5	1	1	2	1	1	1	1	1	1	1	1	0	0	1	1	1	1	1	1	1	1	1	1	1
5	1	1	2	1	1	1	1	1	1	1	1	0	0	1	1	1	1	1	1	1	1	1	1	1
5	1	1	2	1	1	1	1	1	1	1	1	0	0	1	1	1	1	1	1	1	1	1	1	1
5	1	1	2	1	1	1	1	1	0	1	1	0	0	1	1	1	1	1	1	1	1	1	1	1
5	1	1	2	1	1	1	1	1	0	1	1	0	0	1	1	1	1	1	1	1	1	1	1	1
5	1	1	2	1	2	1	1	1	0	1	1	0	0	1	1	1	1	1	1	1	1	1	1	1
5	1	1	2	1	2	1	1	1	0	1	1	0	0	1	0	1	1	1	1	1	1	1	1	1
5	1	1	2	1	2	1	1	1	0	1	1	0	0	1	0	1	1	1	1	1	1	1	1	1
5	1	1	2	1	2	1	1	1	0	1	1	0	0	1	0	1	1	1	1	1	1	1	1	1
5	1	1	2	1	2	1	1	1	0	1	1	0	0	1	0	1	1	1	1	1	1	1	1	1
5	1	1	2	1	2	1	1	1	0	1	1	0	0	1	0	1	1	1	1	1	1	1	1	1
5	1	1	2	1	2	1	1	1	0	1	1	0	0	1	0	1	1	1	1	1	1	1	1	1
5	1	1	2	1	2	1	1	1	0	1	1	0	0	1	0	1	1	1	1	1	1	1	1	1
5	1	1	2	1	2	1	1	1	0	1	1	0	0	1	0	1	1	1	1	1	1	1	1	1
5	1	1	2	1	2	1	1	1	0	1	1	0	0	1	0	1	1	1	1	1	1	1	1	1
5	1	1	2	1	2	1	1	1	0	1	1	0	0	1	0	1	1	1	1	1	1	1	1	1
5	1	1	2	1	2	1	1	1	0	1	1	0	0	1	0	1	1	1	1	1	1	1	1	1
5	1	1	2	1	2	1	1	1	0	1	1	0	0	1	0	1	1	1	1	1	1	1	1	1
5	1	1	2	1	2	1	1	1	0	1	1	0	0	1	0	1	1	1	1	1	1	1	1	1
5	1	1	2	1	2	1	1	1	0	1	1	0	0	1	0	1	1	1	1	1	1	1	1	1
5	1	1	2	1	2	1	1	1	0	1	1	0	0	1	0	1	1	1	1	1	1	1	1	1
5	1	1	2	1	2	1	1	1	0	1	1	0	0	1	0	1	1	1	1	1	1	1	1	1
5	1	1	2	1	2	1	1	1	0	1	1	0	0	1	0	1	1	1	1	1	1	1	1	1
5	1	1	2	1	2	1	1	1	0	1	1	0	0	1	0	1	1	1	1	1	1	1	1	1
5	1	1	2	1	2	1	1	1	0	1	1	0	0	1	0	1	1	1	1	1	1	1	1	1
5	1	1	2	1	2	1	1	1	0	1	1	0	0	1	0	1	1	1	1	1	1	1	1	1
5	1	1	2	1	2	1	1	1	0	1	1	0	0	1	0	1	1	1	1	1	1	1	1	0
5	1	1	2	1	2	1	1	1	0	1	1	0	0	1	0	1	1	1	1	1	1	1	1	0
5	1	1	2	1	2	1	1	1	0	1	1	0	0	1	0	1	1	1	1	1	1	1	1	0
5	1	1	2	1	2	1	1	1	0	1	1	0	0	1	0	1	1	1	1	1	0	1	1	0
5	1	1	2	1	2	1	1	1	0	1	1	0	0	1	0	1	1	1	1	1	0	1	1	0
5	1	1	2	1	2	1	1	1	0	1	1	0	0	1	0	1	1	1	1	1	0	1	1	0
5	1	1	2	1	2	1	1	1	0	1	1	0	0	1	0	1	1	1	1	1	0	1	1	0
5	1	1	2	1	2	1	1	1	0	1	1	0	0	1	0	1	1	1	1	1	0	1	1	0
5	1	1	2	1	2	1	1	1	0	1	1	0	0	1	0	1	1	1	1	1	0	1	1	0
5	1	1	2	1	2	1	1	1	0	1	1	0	0	1	0	1	1	1	1	1	0	1	1	0
5	1	1	2	1	2	1	1	1	0	1	1	0	0	1	0	1	1	1	1	1	0	1	1	0
5	1	1	2	1	2	1	1	1	0	1	1	0	0	1	0	1	1	1	1	1	0	1	1	0
5	1	1	2	1	2	1	1	1	0	1	1	0	0	1	0	0	1	1	1	1	0	1	1	0
5	1	1	2	1	2	1	1	1	0	1	1	0	0	1	0	0	1	1	1	1	0	1	1	0
5	1	1	2	1	2	1	1	1	0	1	1	0	0	1	0	0	1	1	1	1	0	1	1	0
5	1	1	2	1	2	1	1	1	0	1	1	0	0	1	0	0	1	1	1	1	0	1	1	0
5	1	1	2	1	2	1	1	1	0	1	1	0	0	1	0	0	1	1	1	1	0	0	1	0
5	1	1	2	1	2	1	1	1	0	1	1	0	0	1	0	0	1	1	1	1	0	0	1	0
5	1	1	2	1	2	1	1	1	0	1	1	0	0	1	0	0	1	1	1	1	0	0	1	0
5	1	1	2	1	2	1	1	1	0	1	1	0	0	1	0	0	1	1	1	1	0	0	1	0
5	1	1	2	1	2	1	1	1	0	1	1	0	0	1	0	0	0	1	1	1	0	0	1	0
5	1	1	2	1	2	1	1	1	0	1	1	0	0	1	0	0	0	1	1	1	0	0	1	0
5	1	1	2	1	2	1	1	1	0	1	1	0	0	1	0	0	0	1	1	1	0	0	1	0
5	1	2	2	1	2	1	1	1	0	1	0	0	0	1	0	0	0	1	1	1	0	0	1	0
5	1	2	2	1	2	1	1	1	0	1	0	0	0	1	0	0	0	1	1	1	0	0	1	0
5	1	2	2	1	2	1	1	1	0	1	0	0	0	1	0	0	0	1	1	1	0	0	1	0
5	1	2	2	1	2	1	1	1	0	1	0	0	0	1	0	0	0	1	1	1	0	0	1	0
5	1	2	2	1	2	1	1	1	0	1	0	0	0	1	0	0	0	1	1	1	0	0	1	0
5	1	2	2	1	2	1	1	1	0	1	0	0	0	1	0	0	0	1	1	1	0	0	1	0
5	1	2	2	1	2	1	1	1	0	1	0	0	0	1	0	0	0	1	1	1	0	0	1	0
5	1	2	2	1	2	1	1	1	0	1	0	0	0	1	0	0	0	1	1	1	0	0	1	0
5	1	2	2	1	2	1	1	1	0	1	0	0	0	1	0	0	0	1	1	0	0	0	1	0
5	1	2	2	1	2	1	1	1	0	1	0	0	0	1	0	0	0	1	1	0	0	0	1	0
5	1	2	2	1	2	1	1	1	0	1	0	0	0	0	0	0	0	1	1	0	0	0	1	0
5	1	2	2	1	2	1	1	1	0	0	0	0	0	0	0	0	0	1	1	0	0	0	1	0
5	1	2	2	1	2	1	1	1	0	0	0	0	0	0	0	0	0	1	0	0	0	0	1	0
5	1	2	2	1	2	1	1	1	0	0	0	0	0	0	0	0	0	0	0	0	0	0	1	0
5	1	2	2	1	2	1	1	1	0	0	0	0	0	0	0	0	0	0	0	0	0	0	1	0
5	1	2	2	1	2	1	1	1	0	0	0	0	0	0	0	0	0	0	0	0	0	0	1	0
5	1	2	2	1	2	1	1	1	0	0	0	0	0	0	0	0	0	0	0	0	0	0	1	0
5	1	2	2	1	2	1	1	1	0	0	0	0	0	0	0	0	0	0	0	0	0	0	1	0
5	1	2	2	1	2	1	1	1	0	0	0	0	0	0	0	0	0	0	0	0	0	0	1	0
5	1	2	2	1	2	1	1	1	0	0	0	0	0	0	0	0	0	0	0	0	0	0	0	0
5	1	2	2	2	2	1	1	1	0	0	0	0	0	0	0	0	0	0	0	0	0	0	0	0
5	1	2	2	2	2	1	1	1	0	0	0	0	0	0	0	0	0	0	0	0	0	0	0	0
5	1	2	2	2	2	1	1	1	0	0	0	0	0	0	0	0	0	0	0	0	0	0	0	0
5	1	2	2	2	2	1	2	2	0	0	0	0	0	0	0	0	0	0	0	0	0	0	0	0
5	1	2	2	2	2	1	2	2	0	0	0	0	0	0	0	0	0	0	0	0	0	0	0	0
5	1	2	2	2	2	1	2	2	0	0	0	0	0	0	0	0	0	0	0	0	0	0	0	0
5	1	2	2	2	2	2	2	2	0	0	0	0	0	0	0	0	0	0	0	0	0	0	0	0
5	1	2	2	2	2	2	2	2	0	0	0	0	0	0	0	0	0	0	0	0	0	0	0	0
